# Supplementary material for: Whole Genome Sequencing Provides Information on the Genomic Architecture and Diversity of Cultivated Gilthead Seabream (Sparus aurata) Broodstock Nuclei
Source: Genes (Basel). 2023 Mar 30;14(4):839. doi: 10.3390/genes14040839 (PMC10137967; doi:10.3390/genes14040839)
Supplement: Supplementary file 1 [file genes-14-00839-s001.zip]

Archive with 1 entries (1 files):
- genes-2264246-supplementary.pdf
